# Supplementary material for: Flexible Proteins at the Origin of Life
Source: Life (Basel). 2017 Jun 5;7(2):23. doi: 10.3390/life7020023 (PMC5492145; doi:10.3390/life7020023)
Supplement: Supplementary file 1 [file life-07-00023-s001.zip]

Archive with 7 entries (6 files):
- SM1-Movie-AAM6-H1.mp4
- __MACOSX/
- __MACOSX/._SM1-Movie-AAM6-H1.mp4
- SM2-Movie-AAM6-H2.mp4
- __MACOSX/._SM2-Movie-AAM6-H2.mp4
- SM3-Movie-SM3_M2.mov
- __MACOSX/._SM3-Movie-SM3_M2.mov
